# Supplementary material for: Variants Tagging LGALS-3 Haplotype Block in Association with First Myocardial Infarction and Plasma Galectin-3 Six Months after the Acute Event
Source: Genes (Basel). 2022 Dec 29;14(1):109. doi: 10.3390/genes14010109 (PMC9859409; doi:10.3390/genes14010109)
Supplement: Supplementary file 1 [file genes-14-00109-s001.zip]

Archive with 1 entries (1 files):
- genes-2028861-supplementary.pdf
